# Supplementary material for: Maternal Factors Associated with Non-Exclusive Breastfeeding in Haitian Immigrant Women in Southern Chile
Source: Nutrients. 2022 Aug 2;14(15):3173. doi: 10.3390/nu14153173 (PMC9370358; doi:10.3390/nu14153173)
Supplement: Supplementary file 1 [file nutrients-14-03173-s001.zip]

Archive with 1 entries (1 files):
- nutrients-1825957-supplementary.pdf
